# Supplementary material for: Identifying Drivers Affecting the Spatial Distribution of Suitable Habitat for the Pine Wood Nematode (Bursaphelenchus xylophilus) in China: Insights From Ensemble Model and Geographical Detector
Source: Ecol Evol. 2025 May 12;15(5):e71433. doi: 10.1002/ece3.71433 (PMC12069224; doi:10.1002/ece3.71433)
Supplement: Supplementary file 1 — Data S1. [file ECE3-15-e71433-s002.csv]

Longitude	Latitude
112.729166666667	25.7708333333334
96.3125000000005	30.7291666666668
81.7291666666671	41.3541666666669
115.062500000001	23.9791666666667
87.7708333333338	44.8125000000002
112.354166666667	27.6041666666668
104.270833333334	23.8541666666667
101.770833333334	23.4791666666667
79.3958333333337	34.1458333333335
110.479166666667	30.2291666666668
124.437500000001	50.7708333333336
111.020833333334	38.1458333333335
103.520833333334	39.3541666666669
106.645833333334	28.6458333333334
132.729166666667	47.0208333333336
117.062500000001	28.4375000000001
123.145833333334	45.8541666666669
102.062500000001	39.2291666666669
118.187500000001	28.1875000000001
108.562500000001	32.9791666666668
118.729166666667	27.3958333333334
83.8541666666671	43.9375000000002
80.6458333333337	39.8541666666669
104.437500000001	32.3125000000001
80.5208333333337	38.7708333333335
105.604166666667	30.3958333333335
102.145833333334	37.8125000000002
104.354166666667	28.1041666666668
80.7291666666671	38.6875000000002
108.770833333334	27.6875000000001
109.562500000001	30.6041666666668
99.0625000000005	39.0625000000002
89.8125000000005	40.5208333333335
113.312500000001	28.3958333333334
87.9375000000005	31.8125000000001
83.2708333333337	30.6875000000001
101.395833333334	21.8958333333334
91.5208333333338	29.1875000000001
100.854166666667	27.5625000000001
97.6875000000005	40.6041666666669
106.104166666667	35.6458333333335
88.1875000000005	29.7708333333335
129.312500000001	47.1041666666669
106.687500000001	25.6875000000001
115.687500000001	24.7291666666667
81.3541666666671	44.5208333333336
94.2708333333338	44.3541666666669
125.854166666667	49.3958333333336
130.229166666667	47.2291666666669
109.895833333334	18.5208333333334
103.270833333334	27.1875000000001
106.104166666667	25.5208333333334
102.645833333334	34.8541666666668
99.5208333333339	36.6458333333335
99.5208333333339	27.1458333333334
85.1041666666671	46.6875000000003
115.729166666667	31.2291666666668
96.1041666666672	37.1875000000002
78.604166666667	41.0625000000002
111.270833333334	30.8541666666668
84.4375000000004	34.6458333333335
100.479166666667	37.4791666666668
128.979166666667	49.4375000000003
113.562500000001	41.6875000000002
90.3958333333338	37.5625000000002
120.854166666667	28.3541666666668
86.2708333333338	35.8125000000002
113.187500000001	32.0208333333335
124.187500000001	50.5208333333336
110.354166666667	29.1458333333334
93.7291666666672	37.8541666666668
82.3125000000004	34.1875000000002
84.8125000000004	30.8958333333335
112.020833333334	44.2291666666669
87.2708333333338	48.1458333333336
97.2708333333339	28.2708333333334
107.979166666667	38.6875000000002
98.9791666666672	29.0208333333334
86.1041666666671	37.7291666666668
97.0208333333339	30.1041666666668
94.4375000000005	30.8541666666668
101.812500000001	35.9375000000002
104.187500000001	34.0625000000002
114.354166666667	35.0625000000002
99.2708333333339	23.3125000000001
103.562500000001	41.5208333333335
87.1041666666671	32.4375000000001
98.2708333333339	42.1458333333335
84.5625000000004	31.7291666666668
113.020833333334	31.8958333333335
127.229166666667	43.3958333333336
90.0625000000005	36.7291666666668
100.979166666667	40.6041666666669
97.4375000000005	30.7291666666668
89.5208333333338	41.8125000000002
118.437500000001	39.4375000000002
76.8958333333337	40.7291666666669
107.770833333334	40.8125000000002
133.229166666667	45.7291666666669
81.3958333333337	32.9791666666668
111.854166666667	29.7291666666668
111.895833333334	22.5625000000001
76.5208333333337	40.3541666666669
118.312500000001	43.9375000000002
99.9375000000005	24.9791666666667
101.020833333334	27.9791666666668
99.5208333333339	34.9375000000002
108.020833333334	34.1458333333335
103.437500000001	33.3958333333335
122.062500000001	48.6041666666669
88.1875000000005	30.1875000000001
114.520833333334	25.8958333333334
119.354166666667	36.6458333333335
120.395833333334	50.9375000000003
79.0625000000004	36.6041666666668
80.5625000000004	34.2708333333335
126.312500000001	43.6458333333336
105.354166666667	28.7291666666668
97.9791666666672	36.1875000000002
95.8958333333338	41.5625000000002
90.8125000000005	33.6458333333335
113.479166666667	33.6041666666668
126.729166666667	42.1041666666669
120.729166666667	28.8541666666668
92.0625000000005	32.1458333333335
81.8958333333337	30.4375000000001
120.687500000001	28.3541666666668
102.729166666667	29.7708333333335
80.0208333333337	33.5208333333335
86.7291666666671	32.8541666666668
133.937500000001	48.0208333333336
106.270833333334	41.6458333333335
94.3125000000005	43.5625000000002
86.2291666666671	36.2708333333335
105.395833333334	29.6458333333335
82.1875000000004	31.5625000000001
106.104166666667	30.0208333333335
94.9375000000005	35.9791666666668
88.3958333333338	46.8125000000003
112.229166666667	28.1041666666668
115.520833333334	28.9791666666668
104.395833333334	39.0625000000002
109.687500000001	34.5208333333335
120.312500000001	23.3541666666667
99.0208333333339	23.6458333333334
88.9375000000005	43.1458333333336
80.6041666666671	44.3125000000002
90.6458333333338	42.6875000000002
118.562500000001	44.0625000000002
95.5208333333338	35.3541666666668
112.729166666667	39.8541666666669
84.8125000000004	43.6041666666669
98.1875000000005	40.3541666666669
121.187500000001	43.3958333333336
125.354166666667	41.1041666666669
88.1458333333338	48.1041666666669
85.2708333333338	31.0208333333335
112.937500000001	23.7291666666667
83.2291666666671	38.3541666666669
124.687500000001	52.5208333333336
131.562500000001	45.1875000000002
85.4375000000004	30.6875000000001
85.1458333333338	29.7708333333335
130.145833333334	48.1041666666669
74.8125000000003	37.0625000000002
98.6041666666672	37.8125000000002
107.895833333334	38.3958333333335
81.1458333333337	41.6875000000002
93.0208333333338	27.3958333333334
128.729166666667	49.3541666666669
121.479166666667	39.6041666666669
114.854166666667	40.6041666666669
109.312500000001	41.1041666666669
118.020833333334	27.8125000000001
91.6458333333338	39.8958333333335
88.9791666666671	35.6458333333335
81.2291666666671	40.3125000000002
108.687500000001	33.0208333333335
124.062500000001	53.2708333333336
84.2708333333338	40.1875000000002
84.5625000000004	32.0208333333335
116.062500000001	34.1875000000002
101.604166666667	25.5208333333334
107.020833333334	42.1041666666669
97.1041666666672	37.2291666666668
120.145833333334	33.8541666666668
91.1041666666671	42.3125000000002
122.645833333334	41.0208333333335
87.8541666666671	40.5625000000002
87.8541666666671	37.8958333333335
107.520833333334	28.8958333333334
111.520833333334	21.7291666666667
128.312500000001	49.1875000000003
117.520833333334	41.1875000000002
75.1875000000003	37.8541666666668
93.1041666666672	42.5208333333336
110.354166666667	33.9375000000002
107.270833333334	23.2291666666667
113.562500000001	39.5208333333335
123.895833333334	50.7708333333336
85.1458333333338	36.3958333333335
118.229166666667	48.3958333333336
119.812500000001	40.5208333333335
99.7291666666672	31.6458333333335
114.562500000001	35.8541666666668
104.354166666667	24.3125000000001
124.604166666667	47.0625000000003
107.937500000001	37.5208333333335
114.437500000001	24.0208333333334
117.312500000001	26.3125000000001
120.520833333334	29.8541666666668
121.187500000001	29.0208333333334
122.187500000001	51.229166666667
99.1875000000005	25.9791666666668
89.0208333333338	36.5625000000002
124.520833333334	49.6458333333336
86.7708333333338	40.3958333333335
122.729166666667	52.5208333333336
130.145833333334	44.1875000000002
104.229166666667	30.1458333333335
103.770833333334	32.0625000000001
131.229166666667	44.1041666666669
118.395833333334	46.0625000000002
115.812500000001	29.0208333333334
101.895833333334	31.6875000000001
107.270833333334	22.5625000000001
87.8541666666671	32.8958333333335
119.270833333334	48.0625000000003
98.7708333333339	36.6458333333335
100.854166666667	32.0208333333335
121.895833333334	50.979166666667
112.854166666667	43.3958333333336
116.895833333334	35.8958333333335
96.9375000000005	30.0208333333335
87.6041666666671	34.5208333333335
103.020833333334	29.9791666666668
86.8958333333338	39.7708333333335
104.020833333334	33.5208333333335
87.6458333333338	48.8541666666669
101.854166666667	22.8541666666667
111.687500000001	23.8125000000001
83.1041666666671	37.5208333333335
117.354166666667	41.8125000000002
109.104166666667	22.9375000000001
116.187500000001	30.8125000000001
109.437500000001	30.0208333333335
118.562500000001	40.6458333333335
126.979166666667	48.9375000000003
87.8958333333338	45.5208333333336
95.1458333333338	37.4791666666668
93.6041666666672	28.0625000000001
111.062500000001	26.8541666666668
80.8125000000004	32.1458333333335
107.062500000001	41.1041666666669
95.8958333333338	42.7291666666669
87.3125000000004	33.3125000000001
80.7708333333337	41.6875000000002
108.687500000001	26.4375000000001
103.937500000001	31.3125000000001
90.4375000000005	31.4791666666668
99.5625000000005	23.7708333333334
113.895833333334	27.3541666666668
117.395833333334	34.6458333333335
108.937500000001	22.1875000000001
85.6875000000004	45.6041666666669
104.937500000001	35.6458333333335
103.562500000001	36.8125000000002
81.7708333333337	34.2708333333335
100.687500000001	40.5208333333335
92.9791666666672	44.3958333333336
104.437500000001	40.6041666666669
90.5208333333338	45.6458333333336
118.645833333334	28.6041666666668
117.437500000001	32.4375000000001
120.812500000001	30.4791666666668
83.0625000000004	38.0625000000002
89.1458333333338	44.3125000000002
100.229166666667	32.4791666666668
112.895833333334	28.2291666666668
101.562500000001	36.1041666666668
116.479166666667	40.6875000000002
128.812500000001	45.9375000000002
92.7291666666672	42.0625000000002
102.437500000001	30.7291666666668
105.812500000001	36.7291666666668
102.979166666667	29.3541666666668
103.729166666667	36.5625000000002
85.6875000000004	46.3541666666669
115.854166666667	38.8958333333335
91.7708333333338	38.6458333333335
95.8125000000005	36.3125000000002
87.5625000000004	28.0208333333334
111.645833333334	37.3125000000002
106.187500000001	27.5625000000001
96.1041666666672	28.4375000000001
112.687500000001	40.4791666666669
114.145833333334	24.1458333333334
100.104166666667	30.3125000000001
96.7708333333339	41.5625000000002
108.979166666667	26.4375000000001
115.270833333334	26.1041666666668
87.5208333333338	31.6041666666668
112.229166666667	33.5208333333335
116.520833333334	34.8541666666668
120.229166666667	36.3125000000002
100.312500000001	21.8541666666667
85.9791666666671	45.8125000000002
104.604166666667	24.1875000000001
115.645833333334	24.9791666666667
88.9791666666671	30.3958333333335
93.4791666666672	33.3125000000001
104.687500000001	27.1458333333334
95.5208333333338	29.4791666666668
126.895833333334	46.2291666666669
106.687500000001	40.2708333333335
120.104166666667	30.8125000000001
106.812500000001	30.4791666666668
116.687500000001	34.6458333333335
108.562500000001	37.4375000000002
116.770833333334	33.8125000000001
119.312500000001	42.4375000000002
83.0625000000004	44.8125000000002
118.145833333334	43.9791666666669
105.062500000001	36.0625000000002
108.062500000001	22.5625000000001
102.645833333334	41.6458333333335
114.354166666667	30.9375000000001
84.3125000000004	35.2708333333335
86.2708333333338	44.5625000000002
126.354166666667	44.0625000000002
105.270833333334	39.9375000000002
108.020833333334	28.8125000000001
96.5208333333339	32.3541666666668
103.645833333334	41.2708333333335
105.187500000001	34.2708333333335
112.020833333334	24.8541666666667
92.3541666666671	39.3958333333335
127.645833333334	43.9375000000002
89.2291666666671	39.8541666666669
89.8541666666671	45.0625000000002
80.3541666666671	33.1458333333335
103.604166666667	24.8958333333334
120.812500000001	48.4791666666669
106.562500000001	33.8541666666668
103.979166666667	35.4791666666668
132.645833333334	47.8541666666669
102.520833333334	39.8125000000002
97.5625000000005	38.6041666666669
88.6458333333338	28.3541666666668
83.5208333333337	44.1458333333336
91.4791666666671	39.5208333333335
107.479166666667	33.1041666666668
107.729166666667	35.8541666666668
86.8125000000004	38.9791666666669
116.437500000001	45.3958333333336
117.937500000001	45.3541666666669
82.7291666666671	31.6458333333335
115.729166666667	33.5625000000001
82.9791666666671	31.1458333333335
98.2291666666672	25.1458333333334
76.3125000000004	35.8958333333335
110.479166666667	19.0625
83.7291666666671	44.6041666666669
93.7291666666672	40.3125000000002
93.0208333333338	31.5208333333335
106.437500000001	28.5625000000001
102.270833333334	24.4375000000001
88.6875000000005	43.9375000000002
80.3541666666671	34.0625000000002
92.3541666666671	41.8958333333335
110.729166666667	27.5625000000001
126.395833333334	50.4375000000003
87.1875000000004	28.2291666666668
97.1458333333339	37.5625000000002
118.520833333334	44.0208333333336
91.1041666666671	34.7291666666668
116.312500000001	41.6458333333335
113.729166666667	29.4375000000001
106.145833333334	32.5208333333335
118.312500000001	49.3125000000003
114.937500000001	35.4791666666668
94.2708333333338	30.1875000000001
92.9375000000005	38.3541666666669
88.1458333333338	40.8958333333335
121.812500000001	41.7291666666669
115.645833333334	44.7291666666669
84.7708333333338	37.3541666666668
106.729166666667	25.1041666666667
79.104166666667	36.7708333333335
82.6041666666671	35.9375000000002
107.937500000001	21.7291666666667
110.770833333334	31.1875000000001
105.062500000001	41.3958333333335
95.6041666666672	43.8125000000002
133.395833333334	46.9791666666669
84.8541666666671	40.0208333333335
81.5208333333337	35.7708333333335
90.0208333333338	45.6041666666669
116.312500000001	29.4791666666668
106.687500000001	26.7291666666668
84.3958333333338	34.0625000000002
113.645833333334	39.3541666666669
106.729166666667	32.0625000000001
122.104166666667	47.4791666666669
115.479166666667	25.0208333333334
87.5208333333338	36.7291666666668
112.104166666667	35.0625000000002
109.770833333334	37.0208333333335
98.1875000000005	38.7708333333335
122.020833333334	44.4375000000002
98.6458333333339	34.6875000000002
95.8958333333338	37.8958333333335
81.6875000000004	31.0625000000001
101.854166666667	30.6458333333335
95.4791666666672	39.0625000000002
101.187500000001	27.0625000000001
116.020833333334	35.7708333333335
125.729166666667	51.2708333333336
84.0208333333338	31.2708333333335
121.604166666667	51.3958333333336
98.1458333333339	38.8541666666669
104.104166666667	28.3541666666668
97.8541666666672	40.9375000000002
122.020833333334	42.3541666666669
84.8125000000004	37.0208333333335
128.104166666667	44.0208333333336
88.4791666666671	34.3125000000002
114.562500000001	33.7291666666668
102.020833333334	27.2291666666668
97.4375000000005	37.9791666666668
91.7708333333338	28.6875000000001
109.854166666667	21.8125000000001
80.9375000000004	43.3125000000002
92.1041666666671	29.6041666666668
89.3125000000005	31.3958333333335
97.8541666666672	40.3541666666669
103.520833333334	30.6458333333335
95.1875000000005	30.7708333333335
85.4375000000004	37.5625000000002
114.729166666667	37.1041666666668
88.8125000000005	31.1458333333335
81.5208333333337	31.9375000000001
92.9791666666672	31.5208333333335
85.5625000000004	30.7708333333335
97.0625000000005	35.8125000000002
86.6458333333338	30.3125000000001
89.1041666666671	43.9791666666669
86.0625000000004	31.3541666666668
80.9375000000004	42.4375000000002
130.187500000001	44.1458333333336
99.8958333333339	22.9375000000001
103.312500000001	39.9791666666669
120.520833333334	49.6041666666669
107.229166666667	23.7291666666667
102.979166666667	33.4791666666668
110.854166666667	27.7291666666668
115.520833333334	28.1458333333334
95.7708333333338	30.1875000000001
102.687500000001	34.2708333333335
85.9375000000004	36.6041666666668
115.437500000001	27.0208333333334
88.6041666666671	32.4791666666668
83.9375000000004	31.5208333333335
109.270833333334	36.7291666666668
101.187500000001	22.5625000000001
92.4375000000005	32.4375000000001
106.104166666667	32.1875000000001
92.1041666666671	35.7708333333335
113.520833333334	38.4375000000002
82.8125000000004	44.2708333333336
100.104166666667	30.8541666666668
93.0625000000005	39.2291666666669
112.895833333334	42.3541666666669
94.6458333333338	34.3125000000002
117.854166666667	27.4791666666668
116.645833333334	40.8125000000002
122.729166666667	40.2291666666669
125.520833333334	44.7708333333336
85.4375000000004	45.0625000000002
112.812500000001	36.3541666666668
119.604166666667	23.5625000000001
92.3958333333338	41.0208333333335
109.812500000001	28.8541666666668
119.604166666667	35.6875000000002
121.104166666667	31.1041666666668
78.3125000000004	34.9791666666668
105.187500000001	29.7708333333335
127.812500000001	42.9375000000002
109.187500000001	37.1041666666668
101.187500000001	24.8125000000001
114.437500000001	22.8958333333334
86.1041666666671	48.0625000000003
116.770833333334	49.0625000000003
105.729166666667	33.1458333333335
119.604166666667	49.7291666666669
111.770833333334	27.3958333333334
123.895833333334	47.3125000000003
95.4791666666672	29.1041666666668
109.812500000001	22.8125000000001
101.229166666667	35.7291666666668
101.312500000001	22.7291666666667
117.812500000001	35.1875000000002
94.6875000000005	30.3958333333335
116.020833333334	31.5208333333335
104.645833333334	37.3958333333335
123.104166666667	45.0208333333336
126.270833333334	43.6458333333336
109.229166666667	25.1875000000001
98.2708333333339	30.5208333333335
91.6458333333338	44.2291666666669
94.9375000000005	33.3125000000001
96.1875000000005	42.6041666666669
132.395833333334	46.2708333333336
98.4791666666672	40.3541666666669
109.312500000001	34.1041666666668
99.1458333333339	33.9375000000002
130.937500000001	45.7291666666669
110.812500000001	22.2708333333334
113.562500000001	39.6458333333335
114.937500000001	31.3541666666668
123.645833333334	40.8125000000002
104.020833333334	27.6041666666668
102.562500000001	34.4375000000002
84.3541666666671	41.0208333333335
120.437500000001	30.0208333333335
109.270833333334	41.3541666666669
109.145833333334	22.9375000000001
125.437500000001	46.0208333333336
106.145833333334	31.3125000000001
111.229166666667	34.0625000000002
98.5208333333339	34.3125000000002
125.229166666667	43.4791666666669
113.187500000001	25.6458333333334
118.020833333334	42.6041666666669
85.8541666666671	45.0625000000002
75.5208333333337	38.9791666666669
88.8958333333338	34.4791666666668
110.729166666667	29.3541666666668
111.395833333334	43.2708333333336
104.770833333334	32.7291666666668
90.2708333333338	37.2291666666668
87.4375000000004	41.7708333333335
126.145833333334	42.0208333333335
102.937500000001	31.0625000000001
115.145833333334	38.2291666666669
103.604166666667	33.0625000000001
118.604166666667	39.9375000000002
102.395833333334	30.9791666666668
109.895833333334	26.4791666666668
111.520833333334	22.8958333333334
115.395833333334	33.6875000000001
109.145833333334	41.0625000000002
87.8125000000004	44.9375000000002
82.3125000000004	33.4791666666668
90.7708333333338	31.8958333333335
122.270833333334	48.2291666666669
128.187500000001	45.6458333333336
90.5625000000005	28.8125000000001
94.4375000000005	37.6041666666668
110.104166666667	23.8958333333334
122.062500000001	43.3958333333336
75.1875000000003	38.1875000000002
96.1458333333338	35.5208333333335
119.229166666667	41.8541666666669
86.2291666666671	29.6458333333335
109.437500000001	19.1458333333334
119.812500000001	26.3541666666668
99.0625000000005	34.1041666666668
108.937500000001	40.9375000000002
93.0208333333338	36.3958333333335
90.1041666666671	37.9375000000002
85.0208333333338	28.7291666666668
113.062500000001	36.7291666666668
121.145833333334	48.4375000000003
83.1041666666671	30.8958333333335
89.4791666666671	37.8958333333335
81.0625000000004	41.7291666666669
110.604166666667	29.2708333333334
76.6875000000004	36.9375000000002
118.104166666667	28.8125000000001
78.6458333333337	40.2291666666669
110.979166666667	39.8541666666669
89.8541666666671	30.6875000000001
106.395833333334	41.1041666666669
100.062500000001	41.5625000000002
109.312500000001	39.5208333333335
97.8541666666672	24.1041666666667
86.4375000000004	29.8958333333335
103.979166666667	38.2708333333335
102.479166666667	34.6041666666668
100.312500000001	38.9791666666669
88.3541666666671	45.2708333333336
111.604166666667	22.3958333333334
107.520833333334	30.3125000000001
104.812500000001	26.4375000000001
100.395833333334	33.6458333333335
111.645833333334	31.5625000000001
122.395833333334	41.8541666666669
93.6041666666672	32.7708333333335
120.479166666667	47.3541666666669
101.687500000001	42.4375000000002
104.104166666667	23.8125000000001
79.5208333333337	37.8958333333335
114.895833333334	32.6875000000001
88.9791666666671	40.9375000000002
129.062500000001	48.2708333333336
111.979166666667	24.1875000000001
90.3541666666671	28.6041666666668
74.5625000000003	38.7291666666669
83.0625000000004	33.8541666666668
113.395833333334	28.8541666666668
89.0208333333338	40.1875000000002
121.979166666667	49.3125000000003
112.062500000001	26.8541666666668
117.520833333334	26.3541666666668
119.645833333334	40.2291666666669
104.770833333334	39.6458333333335
119.479166666667	36.7708333333335
112.479166666667	39.7708333333335
110.687500000001	34.4375000000002
114.604166666667	24.3958333333334
92.2708333333338	33.1458333333335
98.7708333333339	30.5208333333335
105.104166666667	25.8125000000001
76.8125000000004	36.8125000000002
94.0208333333338	29.4791666666668
108.437500000001	41.5625000000002
116.937500000001	36.7708333333335
104.979166666667	28.4791666666668
88.6041666666671	46.5208333333336
117.020833333334	44.1875000000002
114.562500000001	43.3125000000002
92.7708333333338	32.3125000000001
117.562500000001	31.4791666666668
116.312500000001	29.5208333333334
99.3125000000005	28.7708333333334
123.979166666667	46.0208333333336
104.062500000001	26.6041666666668
113.437500000001	40.8958333333335
124.145833333334	40.4375000000002
95.1458333333338	41.5625000000002
90.4791666666671	36.6041666666668
96.1041666666672	28.6875000000001
120.979166666667	44.3125000000002
90.8541666666671	32.2291666666668
107.062500000001	31.8541666666668
90.1458333333338	44.0625000000002
108.104166666667	42.2708333333335
84.3958333333338	30.8958333333335
98.0625000000005	39.9791666666669
98.9375000000005	29.1875000000001
120.645833333334	36.2708333333335
89.2708333333338	32.9375000000001
87.8958333333338	41.6041666666669
110.937500000001	26.9791666666668
115.229166666667	39.3125000000002
98.9791666666672	38.0625000000002
112.520833333334	28.8125000000001
108.645833333334	27.3125000000001
129.645833333334	43.6458333333336
114.354166666667	26.1041666666668
115.270833333334	40.3958333333335
113.270833333334	38.2291666666669
114.604166666667	44.6041666666669
101.937500000001	26.5208333333334
88.1458333333338	42.6041666666669
127.270833333334	41.9791666666669
82.8125000000004	36.4791666666668
92.8125000000005	33.4791666666668
104.187500000001	32.7708333333335
115.645833333334	31.2291666666668
108.562500000001	27.6875000000001
91.3125000000005	42.8125000000002
106.145833333334	36.4791666666668
86.6458333333338	40.9791666666669
127.270833333334	45.4375000000002
86.9791666666671	29.8125000000001
114.604166666667	32.4375000000001
103.854166666667	36.8541666666668
117.812500000001	33.5625000000001
117.770833333334	42.6875000000002
117.520833333334	24.4791666666667
98.6875000000005	30.7291666666668
113.687500000001	37.6875000000002
80.3958333333337	35.2708333333335
78.604166666667	36.5625000000002
107.229166666667	40.9791666666669
107.687500000001	24.5208333333334
116.229166666667	30.8125000000001
99.3541666666672	38.6458333333335
110.312500000001	26.8958333333334
87.2291666666671	41.3541666666669
98.7291666666672	41.7708333333335
113.187500000001	27.6041666666668
103.770833333334	27.6458333333334
120.020833333334	40.9791666666669
104.729166666667	40.3125000000002
108.812500000001	38.1875000000002
115.854166666667	28.3958333333334
89.1875000000005	40.3541666666669
111.812500000001	29.6875000000001
116.895833333334	27.8958333333334
114.187500000001	29.1875000000001
96.6458333333339	42.7291666666669
94.4375000000005	29.9375000000001
111.187500000001	32.4375000000001
119.687500000001	29.6875000000001
96.6041666666672	40.8541666666669
82.8125000000004	41.6458333333335
88.5625000000005	40.7708333333335
102.604166666667	36.3541666666668
105.520833333334	24.6875000000001
109.645833333334	30.0208333333335
105.812500000001	33.3958333333335
85.6041666666671	46.1458333333336
110.354166666667	39.0625000000002
110.187500000001	19.5625
113.520833333334	36.7708333333335
108.437500000001	22.0625000000001
133.854166666667	47.6875000000003
89.1041666666671	29.5625000000001
86.6041666666671	32.6041666666668
91.8125000000005	38.6458333333335
107.979166666667	38.1458333333335
112.229166666667	39.9375000000002
88.3958333333338	31.4375000000001
85.3125000000004	44.5625000000002
121.020833333334	50.2708333333336
97.8125000000005	41.2708333333335
91.7708333333338	38.1875000000002
88.0625000000005	29.4375000000001
120.437500000001	22.4791666666667
128.062500000001	44.7708333333336
115.604166666667	25.8958333333334
100.395833333334	38.2291666666669
101.145833333334	38.3958333333335
120.729166666667	36.6875000000002
87.7291666666671	38.0625000000002
103.479166666667	38.7291666666669
98.2708333333339	42.0625000000002
91.3541666666671	39.8125000000002
87.0208333333338	33.4375000000001
101.520833333334	35.3958333333335
79.7708333333337	37.6041666666668
113.145833333334	32.8541666666668
111.979166666667	23.5625000000001
127.312500000001	43.1458333333336
100.645833333334	39.7291666666669
98.8958333333339	32.7708333333335
114.020833333334	40.9791666666669
112.645833333334	39.0208333333335
82.2708333333337	33.7291666666668
99.1041666666672	36.1041666666668
119.770833333334	44.6041666666669
87.3125000000004	48.3958333333336
122.104166666667	46.3125000000002
87.3958333333338	41.5208333333335
121.812500000001	42.9375000000002
99.7291666666672	28.7291666666668
115.437500000001	23.3958333333334
84.3541666666671	46.4791666666669
85.8541666666671	40.0625000000002
109.979166666667	40.8125000000002
125.979166666667	48.5625000000003
112.354166666667	32.2291666666668
94.4791666666672	32.7708333333335
101.562500000001	25.5208333333334
117.729166666667	39.5208333333335
103.562500000001	27.9375000000001
77.5208333333337	40.2708333333335
88.8125000000005	38.1458333333335
99.7291666666672	39.6041666666669
105.229166666667	41.6875000000002
106.645833333334	36.3958333333335
101.062500000001	41.0625000000002
117.062500000001	27.5208333333334
120.979166666667	52.5208333333336
102.645833333334	23.3125000000001
90.6875000000005	38.4375000000002
115.229166666667	40.7708333333335
94.6041666666672	29.1041666666668
108.229166666667	25.8125000000001
92.8958333333338	44.8541666666669
103.729166666667	37.5208333333335
93.6875000000005	34.1041666666668
93.8541666666672	33.3541666666668
117.895833333334	28.7708333333334
86.1041666666671	35.3541666666668
107.562500000001	33.5208333333335
103.520833333334	39.0208333333335
97.7708333333339	41.5625000000002
130.854166666667	43.9375000000002
76.6875000000004	40.3541666666669
92.9375000000005	29.6458333333335
94.9375000000005	31.1458333333335
94.0208333333338	32.8125000000001
119.770833333334	29.6041666666668
89.9375000000005	31.1041666666668
87.2291666666671	35.8541666666668
121.854166666667	37.3958333333335
131.187500000001	43.8958333333336
100.687500000001	30.5208333333335
118.229166666667	44.9375000000002
117.437500000001	40.2708333333335
91.7291666666671	37.2708333333335
116.479166666667	35.1875000000002
98.3125000000005	36.9375000000002
112.437500000001	39.0625000000002
101.854166666667	32.9375000000001
105.104166666667	29.9791666666668
109.520833333334	33.0208333333335
130.187500000001	45.2708333333336
114.937500000001	37.7291666666668
121.979166666667	50.7708333333336
115.645833333334	36.4375000000002
103.562500000001	23.6875000000001
110.687500000001	23.7708333333334
118.437500000001	48.7708333333336
131.479166666667	45.5625000000002
90.9375000000005	44.6458333333336
81.3541666666671	34.1041666666668
99.8541666666672	27.4791666666668
112.645833333334	31.9791666666668
119.229166666667	45.5208333333336
80.2291666666671	33.4791666666668
124.229166666667	40.9375000000002
77.104166666667	36.3125000000002
113.979166666667	35.3125000000002
113.687500000001	28.7291666666668
116.520833333334	31.6875000000001
88.1875000000005	33.1041666666668
82.8958333333337	46.8541666666669
105.687500000001	27.9375000000001
102.479166666667	40.4375000000002
105.270833333334	26.5208333333334
101.562500000001	25.7291666666668
81.0625000000004	39.2291666666669
87.2291666666671	28.7291666666668
94.4375000000005	37.6458333333335
112.645833333334	40.4791666666669
110.187500000001	28.2708333333334
116.687500000001	32.7708333333335
89.5208333333338	30.8125000000001
118.895833333334	37.4791666666668
90.5625000000005	42.7708333333336
128.270833333334	47.4791666666669
111.729166666667	27.6041666666668
109.604166666667	19.1041666666667
111.020833333334	32.0625000000001
92.3125000000005	42.0208333333335
99.5208333333339	35.6875000000002
89.5208333333338	36.0625000000002
114.562500000001	39.0625000000002
103.645833333334	26.4375000000001
120.604166666667	24.2291666666667
112.354166666667	29.8541666666668
89.3125000000005	34.1458333333335
81.6041666666671	41.6458333333335
114.270833333334	37.3125000000002
86.6875000000004	37.1458333333335
87.8541666666671	43.6041666666669
112.770833333334	27.1458333333334
109.979166666667	25.0208333333334
102.979166666667	30.6875000000001
99.3958333333339	24.1875000000001
117.229166666667	40.0208333333335
123.770833333334	45.6041666666669
110.354166666667	36.3958333333335
125.854166666667	44.7291666666669
77.979166666667	37.8125000000002
98.3541666666672	36.8958333333335
100.854166666667	31.6458333333335
123.270833333334	46.2708333333336
100.854166666667	39.0625000000002
106.687500000001	30.6041666666668
110.937500000001	25.8541666666668
116.979166666667	40.1041666666669
86.8125000000004	29.3125000000001
100.270833333334	25.6875000000001
92.7708333333338	34.9375000000002
103.145833333334	24.6875000000001
111.729166666667	29.8958333333335
113.354166666667	36.8958333333335
107.895833333334	41.0625000000002
94.6458333333338	34.1875000000002
83.8541666666671	39.3541666666669
110.854166666667	25.4375000000001
93.6458333333338	41.9791666666669
110.187500000001	24.4791666666667
118.645833333334	42.4375000000002
92.1041666666671	35.9791666666668
93.6458333333338	41.3958333333335
86.0625000000004	34.9375000000002
117.354166666667	49.3541666666669
125.687500000001	49.6875000000003
80.5625000000004	31.3541666666668
104.979166666667	24.4791666666667
97.2708333333339	37.0208333333335
84.3958333333338	41.5625000000002
93.1458333333338	27.6458333333334
106.645833333334	35.5625000000002
128.562500000001	46.4375000000002
86.4791666666671	41.3541666666669
99.1875000000005	30.1041666666668
120.062500000001	23.1875000000001
109.229166666667	23.2291666666667
102.437500000001	36.0625000000002
114.229166666667	40.1458333333335
107.854166666667	31.6458333333335
109.937500000001	23.0625000000001
82.8125000000004	44.0625000000002
97.3958333333339	38.4791666666669
104.645833333334	29.2291666666668
105.104166666667	25.5208333333334
113.812500000001	28.3125000000001
108.395833333334	27.7708333333334
90.4791666666671	39.2291666666669
88.6041666666671	37.8125000000002
101.479166666667	30.1458333333335
106.229166666667	30.0625000000001
106.437500000001	39.0208333333335
93.9791666666672	30.7708333333335
77.104166666667	35.9791666666668
90.1458333333338	28.3958333333334
92.3125000000005	43.5208333333336
89.3958333333338	33.6458333333335
110.645833333334	27.0625000000001
115.645833333334	25.2291666666667
81.1875000000004	32.6875000000001
126.854166666667	43.8541666666669
103.229166666667	34.8541666666668
105.187500000001	28.5208333333334
119.979166666667	29.3541666666668
85.5625000000004	46.7708333333336
90.1041666666671	33.7708333333335
86.7708333333338	31.1458333333335
84.0625000000004	45.5625000000002
113.479166666667	25.0208333333334
87.0625000000004	37.1041666666668
111.645833333334	41.9791666666669
115.729166666667	33.4791666666668
116.145833333334	23.8125000000001
126.562500000001	43.1458333333336
93.3125000000005	44.6041666666669
127.729166666667	46.4791666666669
99.4791666666672	26.6875000000001
91.8541666666671	40.7708333333335
96.4791666666672	34.6041666666668
114.020833333334	27.8541666666668
114.854166666667	41.7708333333335
110.062500000001	41.8125000000002
99.0208333333339	41.3125000000002
78.9375000000004	38.3541666666669
115.020833333334	28.3958333333334
101.562500000001	21.6458333333334
90.1875000000005	37.7291666666668
88.2708333333338	32.7708333333335
107.312500000001	32.3958333333335
88.7291666666671	47.2291666666669
91.1875000000005	44.8125000000002
120.020833333334	31.6041666666668
115.145833333334	23.1458333333334
116.270833333334	45.9375000000002
104.270833333334	34.8958333333335
105.937500000001	24.0625000000001
108.229166666667	35.1041666666668
89.9791666666671	42.9791666666669
119.770833333334	27.8958333333334
100.895833333334	36.1458333333335
113.479166666667	28.3958333333334
127.770833333334	45.1458333333336
119.604166666667	40.7291666666669
113.520833333334	23.8541666666667
111.979166666667	28.9791666666668
110.895833333334	30.5208333333335
120.854166666667	29.9791666666668
109.979166666667	39.9791666666669
116.395833333334	25.8125000000001
126.562500000001	50.3541666666669
86.3125000000004	37.0625000000002
117.062500000001	34.4375000000002
103.687500000001	33.6458333333335
107.520833333334	40.1875000000002
107.104166666667	25.5625000000001
101.187500000001	24.2708333333334
122.937500000001	43.3125000000002
122.645833333334	39.7708333333335
111.729166666667	39.8958333333335
108.145833333334	29.4375000000001
118.812500000001	26.9375000000001
78.229166666667	35.4791666666668
81.3541666666671	39.9375000000002
116.395833333334	35.6875000000002
104.812500000001	30.3958333333335
118.104166666667	31.5625000000001
106.604166666667	31.3541666666668
88.8125000000005	41.4375000000002
106.354166666667	38.3958333333335
117.104166666667	37.4375000000002
100.562500000001	22.1875000000001
