# Supplementary material for: Identifying Drivers Affecting the Spatial Distribution of Suitable Habitat for the Pine Wood Nematode (Bursaphelenchus xylophilus) in China: Insights From Ensemble Model and Geographical Detector
Source: Ecol Evol. 2025 May 12;15(5):e71433. doi: 10.1002/ece3.71433 (PMC12069224; doi:10.1002/ece3.71433)
Supplement: Supplementary file 2 — Data S2. [file ECE3-15-e71433-s001.csv]

Longitude	Latitude
102.2708	27.8958
102.4375	28.3125
102.6875	25.0625
103.1042	30.0625
103.7708	29.5625
104.3542	28.8542
104.5208	28.1875
104.5208	28.4375
104.5208	28.6875
104.5208	32.3958
104.7708	29.3542
104.7708	31.4792
104.8542	29.7708
104.9375	28.6042
104.9792	28.8542
104.9792	29.1875
105.0625	28.7292
105.3125	29.3542
105.3542	30.1042
105.3958	29.1458
105.5208	32.3125
105.6042	29.3958
105.7292	29.7292
105.8125	28.0625
105.8542	30.1875
105.9375	29.3542
106.0208	31.5625
106.0625	29.8542
106.1042	30.8125
106.1458	30.7708
106.1458	33.3125
106.1875	28.3542
106.2292	24.3125
106.2292	27.4792
106.2292	29.6042
106.2708	29.3125
106.2708	29.9792
106.3125	31.2708
106.3958	27.8125
106.3958	29.8125
106.4375	23.1458
106.4792	29.4792
106.5208	29.5208
106.5625	29.6042
106.6458	29.0208
106.6458	29.7292
106.6875	29.5208
106.6875	33.1458
106.7708	26.6458
106.7708	30.3958
106.7708	31.8542
106.8542	22.3542
106.9375	28.8542
106.9375	30.3542
106.9375	33.6042
106.9792	30.8542
107.1042	29.1458
107.1042	31.5625
107.1875	22.8542
107.3958	29.7292
107.5208	26.6875
107.5208	31.1875
107.5208	31.2292
107.7292	27.9792
107.7292	29.8542
107.7292	31.3542
107.7708	29.3125
107.7708	30.6458
107.7708	32.9792
107.8958	31.1042
107.9792	30.2292
107.9792	33.5208
108.0208	32.1042
108.1042	30.0208
108.1875	29.3125
108.2708	22.7708
108.2708	23.1458
108.3125	22.8542
108.3125	33.3125
108.3542	21.7708
108.3542	22.8125
108.3958	22.8542
108.3958	30.8125
108.3958	31.1458
108.4375	26.7292
108.5208	25.9375
108.5208	32.8958
108.6458	24.4792
108.6875	30.9375
108.6875	31.9375
108.7708	28.8542
108.7708	29.5208
108.8958	25.7708
108.8958	32.3125
108.9375	30.3125
109.0208	28.4375
109.0208	32.6875
109.1042	33.6875
109.1458	29.6875
109.1458	33.4375
109.1875	27.6875
109.2708	22.6875
109.3542	32.3958
109.3542	32.8542
109.3958	29.4792
109.4375	24.3125
109.4792	28.5625
109.4792	29.9792
109.4792	30.2708
109.4792	30.3125
109.5625	22.2708
109.5625	23.1042
109.6458	28.6875
109.6875	26.5625
109.6875	27.4375
109.6875	28.2708
109.7292	32.3125
109.8542	28.9792
109.8958	22.7292
109.8958	31.0625
109.8958	33.5208
109.9375	27.4375
109.9375	28.6042
109.9375	33.8542
109.9792	22.2708
109.9792	24.9792
110.1042	32.8125
110.1458	22.6458
110.1458	26.6042
110.1458	34.1042
110.1875	24.1458
110.3125	25.3958
110.3125	26.3958
110.3542	31.0625
110.3542	33.6875
110.4375	32.9792
110.5625	22.8542
110.5625	29.3542
110.6458	26.7292
110.6875	25.6042
110.7292	32.0625
110.7708	31.3542
110.7708	32.6458
110.8125	32.6042
110.8125	32.8542
110.8542	21.9375
110.8542	24.8542
110.8958	32.5625
110.8958	33.5208
110.9792	30.8125
111.0625	25.9375
111.0625	30.1875
111.1458	29.4375
111.2292	28.3958
111.2292	30.4792
111.2708	23.4792
111.2708	26.9792
111.2708	30.6875
111.2708	31.8958
111.3125	24.5208
111.3125	26.3958
111.3125	30.7708
111.3542	25.2708
111.3542	30.7292
111.4375	27.2292
111.4375	30.3958
111.4375	30.5208
111.4792	28.8958
111.4792	33.1458
111.4792	33.3125
111.5208	23.2292
111.5208	23.4375
111.5208	27.2292
111.5208	32.5625
111.5625	22.7708
111.5625	23.8542
111.5625	24.4375
111.6042	26.4792
111.6458	26.2292
111.6458	29.4375
111.6458	31.0625
111.6458	32.2708
111.6875	29.0208
111.7708	23.1458
111.7708	30.1875
111.7708	30.4375
111.8125	30.8125
111.8542	31.7708
111.9375	25.5625
111.9792	21.8542
112.0208	27.7292
112.1042	24.5625
112.1042	26.8125
112.1458	28.5208
112.1458	32.0625
112.1875	27.4792
112.1875	29.4375
112.1875	30.3542
112.2292	30.9792
112.2292	31.0625
112.2708	31.7292
112.3125	24.7292
112.3542	29.6875
112.3958	26.4375
112.4375	23.6458
112.5208	27.7292
112.5625	23.1458
112.5625	26.9375
112.5625	28.2708
112.6042	26.8542
112.6042	31.1875
112.6458	24.4792
112.6458	26.8958
112.6875	26.7292
112.7292	23.3125
112.7292	25.7708
112.7292	27.2292
112.7708	32.1458
112.8125	28.3542
112.8958	22.8958
112.8958	23.1458
112.9375	25.3958
112.9375	27.7708
112.9792	22.7708
112.9792	23.7708
112.9792	27.1042
112.9792	28.2708
113.0208	22.4792
113.0208	27.9375
113.0625	23.6875
113.0625	28.1458
113.0625	28.8125
113.1042	22.6042
113.1042	26.1458
113.1042	27.8958
113.1042	28.2708
113.1042	29.1458
113.1458	23.0208
113.1458	27.7708
113.1458	31.0208
113.2292	23.3958
113.2292	25.9792
113.2708	23.1458
113.2708	24.7708
113.2708	26.7292
113.2708	29.4792
113.3125	31.8542
113.3542	25.1458
113.3958	22.5208
113.3958	31.7292
113.4375	24.1875
113.4375	29.4792
113.4792	23.1875
113.5208	23.8958
113.5625	22.2708
113.5625	26.7708
113.6042	23.5625
113.6042	24.6875
113.6458	28.1875
113.6875	31.2708
113.7708	23.0208
113.7708	25.1042
113.7708	26.4792
113.8125	23.2708
113.8125	29.2708
113.8125	31.6042
113.8958	29.7292
113.9375	29.9792
114.0208	30.5625
114.0208	32.8125
114.0625	24.9792
114.0625	29.5625
114.1042	30.3542
114.1458	24.3542
114.1875	22.2292
114.2292	24.0625
114.2292	26.9375
114.2708	23.7292
114.3125	25.1042
114.3125	25.6875
114.3125	29.8542
114.3125	30.3958
114.3125	30.5625
114.3542	25.3958
114.3542	28.5208
114.3542	30.5208
114.3958	23.1042
114.3958	30.4792
114.3958	30.6458
114.3958	30.8958
114.4375	27.8125
114.4375	28.1042
114.4375	30.5625
114.4792	29.6042
114.5208	24.7292
114.5208	26.3125
114.5625	25.7708
114.5625	29.0208
114.6042	31.3125
114.6458	27.3958
114.6875	30.1042
114.7292	22.9792
114.7708	23.8125
114.7708	25.6875
114.8125	24.8958
114.8125	26.4792
114.8125	28.3958
114.8125	30.8542
114.8958	27.0625
114.8958	30.3958
114.8958	30.6458
114.9375	25.3958
114.9375	27.8125
114.9375	28.2292
114.9375	32.0208
114.9792	30.1042
115.0208	24.7708
115.0208	25.8542
115.0208	27.1042
115.0208	31.1875
115.0625	30.2292
115.1042	29.2708
115.1458	27.2292
115.1875	23.6458
115.2292	29.8542
115.2708	24.1042
115.2708	30.4375
115.3125	22.9792
115.3125	27.6042
115.3542	26.3542
115.3542	28.4375
115.3542	28.8542
115.3958	25.1458
115.3958	27.7292
115.3958	28.6875
115.3958	30.7708
115.4375	30.2292
115.5625	28.0625
115.5625	28.8542
115.5625	29.8542
115.6458	23.3125
115.6458	24.9792
115.6875	29.6875
115.6875	30.7292
115.7292	24.1458
115.7292	28.7292
115.7708	23.9375
115.7708	28.1458
115.7708	29.3125
115.8125	25.6042
115.8125	28.6875
115.8125	29.2292
115.8542	23.4375
115.8542	29.0208
115.8958	24.5625
115.9375	30.0625
115.9375	31.7292
115.9375	31.8542
115.9792	29.6875
116.0208	25.8958
116.0208	26.4792
116.1042	24.2708
116.1042	24.3125
116.1042	27.7708
116.1458	30.1458
116.1875	23.7292
116.1875	24.6458
116.2292	27.5625
116.2292	28.3958
116.2292	29.2708
116.2708	32.3542
116.3125	27.9375
116.3125	30.4792
116.3542	23.5208
116.3542	30.8542
116.3542	31.3958
116.4375	23.2708
116.4375	23.5208
116.4792	31.7292
116.5208	27.2292
116.5625	31.7708
116.6042	28.2708
116.6458	23.6875
116.6458	27.5625
116.6875	23.4792
116.6875	24.3542
116.6875	28.6875
116.6875	30.1458
116.7292	23.2708
116.7708	23.4792
116.7708	25.7292
116.7708	27.9375
116.8125	26.1875
116.8125	28.2292
116.8542	26.8542
116.8958	27.2708
116.9375	31.0208
116.9375	31.4792
116.9792	30.6042
117.0208	23.4375
117.0208	30.1042
117.0208	30.5208
117.0625	27.7292
117.0625	28.2292
117.0625	28.6875
117.0625	36.1875
117.1458	28.9792
117.1458	31.7292
117.1458	36.1875
117.1875	23.7292
117.1875	26.8958
117.1875	29.2708
117.2292	29.3542
117.2708	35.6875
117.3542	24.5208
117.3542	25.9375
117.4375	25.3125
117.4375	28.3958
117.4792	26.7292
117.4792	27.3542
117.4792	30.2292
117.4792	31.8958
117.5208	32.8958
117.5625	30.6875
117.6042	28.3958
117.6458	26.2708
117.6458	36.2292
117.6875	32.5208
117.7292	28.3125
117.7292	29.8542
117.7708	30.8125
117.8125	26.3958
117.8125	26.8125
117.8542	25.6875
117.8542	29.2708
117.8542	30.6458
117.8958	28.4375
117.8958	31.3125
117.8958	31.6458
117.9375	29.9375
117.9792	28.4375
118.0208	27.7708
118.1458	24.7292
118.1458	30.2708
118.1875	25.0625
118.1875	26.6458
118.1875	28.4375
118.1875	29.7708
118.2708	24.6042
118.2708	28.6875
118.2708	32.1042
118.3125	25.3125
118.3125	27.0208
118.3125	29.6875
118.3542	30.9375
118.3958	24.9792
118.4375	30.6875
118.4375	32.4792
118.5208	28.8958
118.5208	31.5625
118.5625	24.7708
118.5625	30.3125
118.6042	24.8958
118.6042	30.0625
118.6458	32.0625
118.6458	34.9375
118.7708	27.5208
118.7708	30.9375
118.7708	31.9792
118.8125	31.5625
118.8125	32.0625
118.8125	32.3125
118.8542	26.2292
118.8542	27.3542
118.8542	31.9792
118.8542	35.1875
118.8958	28.9792
118.8958	31.3542
118.8958	32.1042
118.9375	25.8542
118.9792	28.9792
118.9792	30.6458
119.0208	31.6458
119.0625	27.6458
119.0625	29.6042
119.1042	25.4792
119.1458	26.1458
119.1458	28.0625
119.1875	29.0208
119.2292	34.2708
119.2708	28.6042
119.2708	29.4792
119.3542	26.1042
119.3542	27.1042
119.3542	34.7708
119.3958	25.7292
119.4375	26.0208
119.4375	32.1458
119.4375	32.1875
119.4792	28.4375
119.4792	31.4375
119.5208	25.9792
119.5208	27.4792
119.5625	26.4792
119.5625	28.1042
119.5625	29.1042
119.6042	31.7292
119.6458	27.1042
119.6458	27.9792
119.6875	29.1042
119.6875	29.8125
119.6875	30.6458
119.7292	27.5625
119.7292	30.2292
119.8125	28.8958
119.8125	31.3542
119.8958	27.2292
119.8958	29.4792
119.9375	28.4375
119.9792	30.2708
119.9792	30.5625
120.0208	26.8958
120.0625	28.8958
120.0625	35.8958
120.1042	27.8125
120.1042	28.6458
120.1458	29.3542
120.1875	30.8542
120.2292	27.3125
120.2292	29.3125
120.2708	29.7292
120.2708	30.1875
120.2708	31.5208
120.3125	31.6875
120.3958	36.3125
120.4375	27.5208
120.4375	29.0625
120.4375	30.0625
120.4375	36.1458
120.4375	36.3958
120.4792	36.1042
120.5625	27.6042
120.5625	27.6875
120.6042	27.9792
120.6042	29.9792
120.6458	27.7708
120.6458	28.0208
120.6875	28.1458
120.7292	28.8542
120.8125	27.9375
120.8542	30.0208
120.8542	37.3542
120.8958	29.5208
120.9792	23.9792
120.9792	28.1042
121.0208	29.1458
121.1458	28.8542
121.2292	28.1458
121.2708	28.6458
121.2708	30.1875
121.3958	28.3958
121.3958	29.1042
121.3958	29.6458
121.4375	28.6875
121.4375	37.5208
121.5208	38.9375
121.5625	29.8125
121.5625	36.9375
121.6042	37.3958
121.6042	38.8958
121.6042	38.9375
121.8542	29.8958
121.8958	29.4792
122.0625	37.1875
122.1042	30.0208
122.6042	39.2708
123.3542	41.4375
123.4375	41.7292
123.7292	42.2292
123.7708	41.3542
123.8125	41.3125
123.9375	41.8958
124.0625	40.4792
124.0625	42.5625
124.1458	41.3125
124.9375	42.1042
125.0625	41.7292
125.9375	41.7292
129.7708	43.3125
124.032439	41.85061503
123.8942413	41.72800961
123.8560661	41.34164713
123.1005575	41.20404588
126.0365915	41.77154626
119.1578474	34.57346652
121.6572026	42.01569739
118.539368	33.01383049
119.1633212	31.94763663
119.3731259	32.17902878
119.955649	30.05138052
121.4252609	29.29041715
121.1501138	30.04028993
119.9065991	31.02929617
120.4911978	30.0854836
120.8263914	29.56413683
119.4553109	29.21168603
120.0709425	29.30878354
118.8693666	28.94006842
118.4105462	29.13935533
118.6224813	28.74124032
120.2853815	28.14283128
117.2826905	31.2590213
117.2448118	30.70783645
116.82456	30.73729902
116.5763661	30.63361496
118.331586	29.82967575
118.4099854	29.86366451
118.4112306	32.20197271
118.4270983	32.42498301
118.0126362	32.78383557
119.41547	30.87967661
119.5349697	26.20106406
118.9895753	25.42187703
118.6851345	25.37622683
117.6031459	26.23747194
117.1970719	26.3592195
118.6666261	24.94222699
118.7764015	25.01526772
118.2363209	25.49492353
118.1152229	27.33506295
118.5363289	27.92116968
117.3285512	27.54418363
116.7275641	24.72700783
116.4146267	25.05250656
119.5216332	26.66410033
118.7412627	26.58150216
115.9060944	29.61152756
116.0399272	29.4507329
116.849769	28.20310348
117.2400057	28.29569374
114.9157202	25.82143744
115.4099715	25.95547948
115.4163273	27.32039957
114.9182088	26.80526845
114.7548149	26.46020731
114.2844448	26.75152271
115.82612	27.43203467
116.3316739	26.84724746
116.6988082	29.00864764
117.5894722	28.93372567
120.1838487	35.96960988
119.9917077	35.86326304
119.9985341	36.08755002
120.2837681	35.99619882
121.2626029	37.49748684
121.168466	36.68786674
120.7315872	37.9205525
122.1180633	37.50070754
122.4822161	37.16494403
119.4566037	35.42613331
119.3131575	35.12240905
119.2080065	35.76014005
111.6098644	33.78739272
111.039342	34.05320683
114.5074514	32.20652974
114.8741532	31.64611387
115.4012305	31.80016846
109.8965431	40.64300789
114.4793895	30.50556677
114.5310206	30.43726871
114.155772	30.49524197
114.0815392	30.53869798
114.955795	30.17679129
114.8865766	30.20586787
111.0794067	32.54169896
110.2246453	32.22723326
111.5967391	30.40129098
112.1279623	32.01190248
112.2054639	32.09077036
113.9921405	31.26034995
114.1213365	31.56305008
109.7174491	30.60473381
112.9075679	28.21590825
112.8514015	28.43228479
113.3913387	27.01835144
113.4914694	27.64896588
112.9019569	27.85960723
112.9639374	27.87541101
112.3650418	26.97349226
112.8630196	27.23371116
111.4530649	27.32412139
111.738744	27.26314218
113.5757993	28.70539645
110.5325985	29.12269145
110.3887829	28.45527273
111.3221487	27.72862992
111.6584088	27.69722255
109.5763273	27.9609846
113.5827255	24.79596028
112.1615638	23.92338942
114.4512402	22.79212036
114.2847318	23.1752144
114.6986006	23.7366983
114.4834924	24.37235554
114.9309978	24.47219365
111.7864479	22.17326043
113.0123738	23.73724278
113.3962264	24.20976923
112.3718018	24.78358983
116.9997711	23.66585169
116.4072038	23.56963437
116.2904935	23.03655059
116.1609739	23.30023552
108.4912881	22.78867459
108.1736979	23.71101726
109.4227949	24.36967546
109.6033254	25.78642468
110.2968804	25.31697864
110.3129367	25.25588197
110.207857	25.24139462
110.9100132	23.37834261
110.9901409	22.92112924
109.2864184	22.41953967
110.3878168	23.54284262
110.0746997	23.39665656
111.474508	24.45591835
109.7004363	23.97659772
107.2421623	29.75513047
121.5509198	29.88932187
106.4529736	29.54361792
106.6404945	29.50396785
106.536873	29.40524515
107.0764802	29.86038522
107.3279527	30.33007501
108.0335349	30.30233209
105.8791821	32.65375057
104.6175243	28.76998512
104.7064215	28.44297332
106.8820904	30.49884052
107.2002593	30.73868695
106.6504582	31.78948004
107.2405254	31.91388776
106.8252566	27.53918174
109.2597091	27.81858466
109.198287	28.15762645
107.8654794	25.98693158
107.5411148	33.22477285
106.2536652	32.83215623
107.8906128	32.5391151
108.2435051	33.04000514
108.5298947	32.52252566
105.6050211	33.33120042
117.32	31.82
106.55	29.56
103.83	36.06
106.71	26.6
113.75	34.77
112.98	28.12
118.76	32.06
115.82	28.64
123.44	41.84
108.95	34.27
117.02	36.67
104.16	30.63
116.39	39.93
120.15	30.27
104.69114	38.073254
